# Supplementary material for: A Transcriptional Analysis of the Genes Involved in the Ascorbic Acid Pathways Based on a Comparison of the Juice and Leaves of Navel and Anthocyanin-Rich Sweet Orange Varieties
Source: Plants (Basel). 2021 Jun 24;10(7):1291. doi: 10.3390/plants10071291 (PMC8309047; doi:10.3390/plants10071291)
Supplement: Supplementary file 1 [file plants-10-01291-s001.zip › Spreadsheets S1.xlsx]

## Sheet: Caption
Spredsheet S1: One-way analysis of variance (ANOVA) performed on data collected for the four genotypes (Lanelate (LL), Tarocco Meli (TM), Newhall (NH), and Tarocco TDV (TDV)) by using STATISTICA 6.0 (StatSoft Italia srl, Vigonza, Padova, Italy). Means partitioning was carried out by the Tukey’s HSD test by either using variety as categorical factor (for GulLO, GGP, GPP, GDH, APX2 and APX3 genes) …

## Sheet: GulLO along sampling
GulLO
Newhall		Sampling	Expression value	1	2	3	4	5	6		p<0.01
	1	August	1.32	****						F
	2	September	3.34	****	****					EF
	9	July	4.68		****	****				DE
	3	October	5.14		****	****				DE
	8	March	6.66			****	****			CD
	4	November	8.13				****			C
	7	February	14.77					****		B
	5	December	15.10					****		B
	6	January	20.48						****	A
Lanelate				1	2	3	4				p<0.01
	4	November	1.04	****						D
	2	September	1.48	****						D
	3	October	1.69	****						D
	1	August	3.06	****						D
	8	March	6.69		****					C
	6	January	7.44		****					C
	7	February	8.56		****					C
	5	December	13.67			****				B
	9	July	16.73				****			A
Tarocco TDV				1	2	3					p<0.01
	9	July	1.0986	****						C
	4	November	5.05584	****						C
	1	August	5.27152	****						C
	2	September	7.96395	****						C
	3	October	8.71519	****	****					BC
	5	December	11.6238	****	****	****				ABC
	6	January	22.6038		****	****				AB
	8	March	24.7349			****				A
	7	February	25.7208			****				A
Tarocco Meli				1	2	3	4	5			p<0.01
	9	July	1.3162	****					E
	1	August	1.83674	****					E
	2	September	2.38619	****					E
	3	October	7.11092		****				D
	8	March	8.61737		****				D
	4	November	11.4004			****			C
	6	January	13.6903				****		B
	5	December	16.6752					****	A
	7	February	17.7055					****	A

## Sheet: GulLO among varieties
GulLO
		Variety		1	2				p<0.01
July	3	TaroccoTDV	1.0986	****		B
	4	TaroccoMeli	1.3162	****		B
	1	Newhall	4.67612	****		B
	2	Lanelate	16.7351		****	A
				1	2				p<0.05
August	1	Newhall	1.31758	****		b
	4	TaroccoMeli	1.83674	****		b
	2	Lanelate	3.06718	****	****	ab
	3	TaroccoTDV	5.27152		****	a
				1	2				p<0.01
September	2	Lanelate	1.48514	****		B
	4	TaroccoMeli	2.38619	****		B
	1	Newhall	3.33713	****		B
	3	TaroccoTDV	7.96395		****	A
				1	2	3			p<0.01
October	2	Lanelate	1.69514	****				D
	1	Newhall	5.14011		****			C
	4	TaroccoMeli	7.11092			****		B
	3	TaroccoTDV	8.71519				****	A
				1	2	3			p<0.01
November	2	Lanelate	1.04841	****			C
	3	TaroccoTDV	5.05584	****	****		BC
	1	Newhall	8.12949		****	****	AB
	4	TaroccoMeli	11.4004			****	A
December									ns
				1	2				p<0.05
January	2	Lanelate	7.4431	****		b
	4	TaroccoMeli	13.6903	****	****	ab
	1	Newhall	20.4754	****	****	ab
	3	TaroccoTDV	22.6038		****	a
				1	2	3			p<0.01
February	2	Lanelate	8.56955	****			C
	1	Newhall	14.7722		****		B
	4	TaroccoMeli	17.7055		****		B
	3	TaroccoTDV	25.7208			****	A
				1	2				p<0.01
March	1	Newhall	6.6605	****		B
	2	Lanelate	6.69988	****		B
	4	TaroccoMeli	8.61737	****		B
	3	TaroccoTDV	24.7349		****	A

## Sheet: GGP among varieties
GGP
		Variety	Expression value	1	2	3		p<0.01
July		Newhall	1.33028	****			C
		Lanelate	2.33454		****		B
		TaroccoTarocco Meli	2.71269		****		B
		TaroccoTarocco TDV	4.07023			****	A
				1	2			p<0.01
August	4	TaroccoTarocco Meli	1.0403	****			B
	2	Lanelate	1.32751	****			B
	1	Newhall	1.38106	****			B
	3	TaroccoTarocco TDV	2.20518		****		A
				1	2			p<0.01
September	4	TaroccoTarocco Meli	1.53114	****			B
	2	Lanelate	1.59902	****			B
	1	Newhall	2.22423	****			B
	3	TaroccoTarocco TDV	3.08904		****		A
				1	2	3		p<0.01
October	3	TaroccoTarocco TDV	1.11641	****			C
	2	Lanelate	1.21746	****	****		BC
	1	Newhall	1.73137		****	****	AB
	4	TaroccoTarocco Meli	1.95864			****	A
				1	2			p<0.01
November	4	TaroccoTarocco Meli	3.44066	****			B
	1	Newhall	4.46018	****			B
	2	Lanelate	5.7464		****		A
	3	TaroccoTarocco TDV	6.05833		****		A
				1	2	3		p<0.01
December	3	TaroccoTarocco TDV	2.45244	****			C
	4	TaroccoTarocco Meli	6.04507		****		B
	1	Newhall	11.5343			****	A
	2	Lanelate	12.1981			****	A
				1	2			p<0.01
January	4	TaroccoTarocco Meli	1.62425	****			B
	1	Newhall	2.5226	****			B
	3	TaroccoTarocco TDV	2.56537	****			B
	2	Lanelate	9.73739		****		A
				1				ns
February	3	TaroccoTarocco TDV	1.38615	****
	1	Newhall	1.67548	****
	2	Lanelate	1.82525	****
	4	TaroccoTarocco Meli	2.18301	****
				1	2			p<0.01
March	4	TaroccoTarocco Meli	2.87765	****			B
	3	TaroccoTarocco TDV	3.29516	****			B
	1	Newhall	3.87504	****			B
	2	Lanelate	7.60525		****		A

## Sheet: GPP among varieties
GGP
		Variety	Expression value	1	2			p<0.01
July	1	Newhall	2.02633	****		B
	2	Lanelate	2.33454	****		B
	4	Tarocco Meli	7.57004		****	A
	3	Tarocco TDV	8.95915		****	A
				1	2	3		p<0.01
August	2	Lanelate	1.32751	****			C
	4	Tarocco Meli	1.75355	****			C
	1	Newhall	2.5091		****		B
	3	Tarocco TDV	3.23534			****	A
				1	2	3		p<0.01
September	4	Tarocco Meli	1.15925	****			C
	2	Lanelate	1.59902	****	****		BC
	3	Tarocco TDV	2.92689		****	****	AB
	1	Newhall	3.71785			****	A
October								ns
				1	2			p<0.01
November	1	Newhall	1.33054	****		B
	4	Tarocco Meli	2.20332	****		B
	3	Tarocco TDV	2.82263	****		B
	2	Lanelate	5.7464		****	A
				1	2			p<0.01
December	4	Tarocco Meli	2.05196	****		B
	1	Newhall	2.95162	****		B
	3	Tarocco TDV	3.84858	****		B
	2	Lanelate	12.1981		****	A
				1	2	3		p<0.01
January	1	Newhall	2.45041	****			C
	4	Tarocco Meli	2.56096	****			C
	3	Tarocco TDV	7.38116		****		B
	2	Lanelate	9.73739			****	A
				1	2	3		p<0.01
February	2	Lanelate	1.82525	****			C
	1	Newhall	2.04018	****	****		BC
	4	Tarocco Meli	3.04542		****		B
	3	Tarocco TDV	4.10105			****	A
				1	2			p<0.01
March	3	Tarocco TDV	1.22324	****		B
	4	Tarocco Meli	2.13357	****		B
	1	Newhall	6.90237		****	A
	2	Lanelate	7.60525		****	A

## Sheet: GDH among varieties
		Variety	Expression value	1	2			p<0.01
July	3	Tarocco TDV	5.49369	****		B
	4	Tarocco Meli	6.32133	****		B
	2	Lanelate	11.4375	****	****	AB
	1	Newhall	18.9076		****	A
				1	2			p<0.01
August	2	Lanelate	3.27599	****		B
	3	Tarocco TDV	5.31759	****	****	AB
	1	Newhall	6.43244		****	A
	4	Tarocco Meli	7.89791		****	A
				1	2			p<0.01
September	2	Lanelate	2.87659	****		B
	3	Tarocco TDV	4.07223	****	****	AB
	1	Newhall	5.34003	****	****	AB
	4	Tarocco Meli	6.80731		****	A
				1	2			p<0.01
October	2	Lanelate	1.77154	****		B
	1	Newhall	4.37739		****	A
	3	Tarocco TDV	4.515		****	A
	4	Tarocco Meli	5.08911		****	A
				1	2	3		p<0.01
November	2	Lanelate	2.73013	****			C
	1	Newhall	3.15696	****	****		BC
	3	Tarocco TDV	4.56235		****	****	AB
	4	Tarocco Meli	5.68865			****	A
				1	2
December	2	Lanelate	1.25645	****		B		p<0.01
	3	Tarocco TDV	1.42143	****		B
	1	Newhall	1.78778	****		B
	4	Tarocco Meli	4.49223		****	A
				1	2			p<0.01
January	2	Lanelate	1.3664	****		B
	3	Tarocco TDV	1.59167	****		B
	1	Newhall	1.73208	****		B
	4	Tarocco Meli	3.25918		****	A
				1	2			p<0.01
February	3	Tarocco TDV	1.04501	****		B
	2	Lanelate	1.4173	****		B
	1	Newhall	1.59792	****		B
	4	Tarocco Meli	4.88504		****	A
March								ns

## Sheet: GDH along sampling
GDH
		Sampling	Expression value	1	2				p≤0,01
Newhall	9	March	1.15456	****		B
	8	February	1.59792	****		B
	7	January	1.73208	****		B
	6	December	1.78778	****		B
	5	November	3.15696	****		B
	4	October	4.37739	****		B
	3	September	5.34003	****		B
	2	August	6.43244	****		B
	1	July	18.9076		****	A
				1	2	3			p≤0,01
Lanelate	9	March	1.07769	****			C
	6	December	1.25645	****			C
	7	January	1.3664	****			C
	8	February	1.4173	****			C
	4	October	1.77154	****			C
	5	November	2.73013		****		B
	3	September	2.87659		****		B
	2	August	3.27599		****		B
	1	July	11.4375			****	A
				1	2				p≤0,01
Tarocco TDV	8	February	1.04501	****		B
	6	December	1.42143	****		B
	9	March	1.55934	****		B
	7	January	1.59167	****		B
	3	September	4.07223		****	A
	4	October	4.515		****	A
	5	November	4.56235		****	A
	2	August	5.31759		****	A
	1	July	5.49369		****	A
				1	2	3	4		p≤0,01
Tarocco Meli	9	March	1.20036	****				D
	7	January	3.25918	****	****			CD
	6	December	4.49223		****	****		BC
	8	February	4.88504		****	****		BC
	4	October	5.08911		****	****		BC
	5	November	5.68865		****	****	****	ABC
	1	July	6.32133			****	****	AB
	3	September	6.80731			****	****	AB
	2	August	7.89791				****	A

## Sheet: GalUR10 along sampling
GalUR10
Newhall		Sampling	Expression value	1	2	3	4		p≤0.01
	9	March	1.97186	****				D
	6	December	2.94629	****				D
	8	February	3.05717	****				D
	5	November	14.36	****	****			CD
	2	August	20.0416		****			C
	1	July	24.1177		****	****		BC
	7	January	35.1411			****		B
	4	October	48.5835				****	A
	3	September	49.8097				****	A
Lanelate				1	2				p≤0.01
	9	March	2.15554	****		B
	8	February	14.9723	****		B
	6	December	16.4151	****		B
	1	July	43.9143	****		B
	7	January	59.8056	****		B
	2	August	61.678	****		B
	3	September	84.6321	****		B
	5	November	89.1433	****		B
	4	October	198.086		****	A
Tarocco TDV				1	2	3			p≤0.01
	6	December	1.55999	****			C
	8	February	2.1399	****			C
	5	November	3.09819	****			C
	9	March	3.84334	****			C
	2	August	4.45256	****			C
	7	January	4.65722	****			C
	4	October	5.15363	****			C
	3	September	15.7505		****		B
	1	July	124.046			****	A
Tarocco Meli				1	2	3	4		p≤0.01
	9	March	1.31814	****				D
	6	December	1.92615	****				D
	8	February	2.88845	****				D
	2	August	3.27758	****	****			CD
	7	January	4.12837	****	****			CD
	3	September	4.96644	****	****			CD
	5	November	8.71901		****	****		BC
	4	October	11.8351			****		B
	1	July	219.577				****	A

## Sheet: APX2 among varieties
APX2
July		Variety	Expression value	1	2				p≤0.01
	3	Tarocco TDV	1.03724	****		B
	2	Lanelate	1.09052	****		B
	1	Newhall	1.60373	****		B
	4	Tarocco Meli	4.62481		****	A
				1	2				p≤0.05
August	1	Newhall	5.20603	****		b
	3	Tarocco TDV	6.86997	****	****	ab
	4	Tarocco Meli	10.0853	****	****	ab
	2	Lanelate	11.9776		****	a
				1	2				p≤0.01
September	1	Newhall	6.77808	****		B
	3	Tarocco TDV	9.32317	****		B
	4	Tarocco Meli	9.93402	****	****	AB
	2	Lanelate	13.2635		****	A
October		varietà	exp	1	2				p≤0.01
	1	Newhall	10.2903	****		B
	3	Tarocco TDV	15.9504	****		B
	4	Tarocco Meli	27.6505		****	A
	2	Lanelate	30.732		****	A
November				1	2				p≤0.01
	1	Newhall	5.50239	****		B
	3	Tarocco TDV	12.6444	****		B
	2	Lanelate	28.604		****	A
	4	Tarocco Meli	31.3233		****	A
				1	2	3			p≤0.01
December	1	Newhall	2.89917	****				D
	3	Tarocco TDV	8.71684		****			C
	4	Tarocco Meli	15.7899			****		B
	2	Lanelate	29.5453				****	A
January				1	2	3			p≤0.01
	1	Newhall	8.33644	****			C
	3	Tarocco TDV	8.98236	****			C
	4	Tarocco Meli	18.8741		****		B
	2	Lanelate	57.8451			****	A
February				1	2	3			p≤0.01
	1	Newhall	4.71857	****			C
	3	Tarocco TDV	8.62547	****	****		BC
	4	Tarocco Meli	21.0995		****		B
	2	Lanelate	40.2706			****	A
March				1	2				p≤0.01
	3	Tarocco TDV	2.97846	****		B
	1	Newhall	3.09871	****		B
	2	Lanelate	9.55304		****	A
	4	Tarocco Meli	12.1753		****	A

## Sheet: APX3 among varieties
APX3
		Variety	Expression value	1	2
July		Tarocco TDV	1.03724	****		B		p≤0.01
		Lanelate	1.09052	****		B
		Newhall	1.60373	****		B
		Tarocco Meli	4.62481		****	A
				1	2			p≤0.01
August	4	Tarocco Meli	1.60102	****		B
	3	Tarocco TDV	1.7172	****		B
	2	Lanelate	1.76546	****		B
	1	Newhall	3.29132		****	A
				1	2			p≤0.01
September	2	Lanelate	1.22398	****		B
	3	Tarocco TDV	1.76419	****		B
	4	Tarocco Meli	2.34513	****	****	AB
	1	Newhall	2.99695		****	A
				1	2			p≤0.01
October	3	Tarocco TDV	1.77808	****		B
	4	Tarocco Meli	1.86555	****		B
	1	Newhall	5.95305		****	A
	2	Lanelate	6.04259		****	A
				1	2			p≤0.01
November	4	Tarocco Meli	2.33852	****		B
	3	Tarocco TDV	3.70478	****	****	AB
	1	Newhall	5.11657		****	A
	2	Lanelate	5.47548		****	A
				1	2			p≤0.05
December	3	Tarocco TDV	1.19518	****		b
	4	Tarocco Meli	1.40934	****		b
	1	Newhall	3.18773		****	a
	2	Lanelate	3.27001		****	a
				1	2	3		p≤0.01
January	4	Tarocco Meli	2.71783	****			C
	3	Tarocco TDV	4.31386	****			C
	1	Newhall	8.62638		****		B
	2	Lanelate	11.7646			****	A
				1	2			p≤0.01
February	4	Tarocco Meli	1.74483	****		B
	3	Tarocco TDV	1.81603	****		B
	1	Newhall	4.37554		****	A
	2	Lanelate	4.50439		****	A
				1	2			p≤0.01
March	4	Tarocco Meli	1.06924	****		B
	3	Tarocco TDV	1.25455	****		B
	1	Newhall	2.64123		****	A
	2	Lanelate	3.15814		****	A

[truncated: 1 more sheets: AO along sampling]
